# Supplementary material for: Whole-Exome Sequencing Identifies Novel Genetic Variants Associated with Unexplained Neurodevelopmental Disorders in Children
Source: Int J Mol Sci. 2026 Jan 18;27(2):964. doi: 10.3390/ijms27020964 (PMC12842178; doi:10.3390/ijms27020964)
Supplement: Supplementary file 1 [file ijms-27-00964-s001.zip]

Archive with 5 entries (5 files):
- supplementary Table S1.xlsx
- Supplementary Table S2.xls
- Supplementary Table S3.xls
- Supplementary Table S4.xls
- Supplementary Table S5.xls
