# Supplementary material for: Whole-Exome Sequencing Identifies Novel Genetic Variants Associated with Unexplained Neurodevelopmental Disorders in Children
Source: Int J Mol Sci. 2026 Jan 18;27(2):964. doi: 10.3390/ijms27020964 (PMC12842178; doi:10.3390/ijms27020964)
Supplement: Supplementary file 1 [file ijms-27-00964-s001.zip › supplementary Table S1.xlsx]

## Sheet: Sheet1
Suppmentary File 1:Genomic variants identified through WES in our group of patients
Patient_ID	Phenotype	Gene (Transcript)	Variant	Zygosity	Inheritance	Segregation	dbSNP rs	Frequency NFE	Franklin	ClinVar	Varsome	OMIM Phenotype (MIM#)	References (PMID)
2	GDD	NIPBL (NM_133433.4)	c.6056T>C p.(Leu2019Pro)	het	AD	NA	N/A	NF	LP	N/A	VUS	122470	Not described
5	ID	DLG4 (NM_001321075.3)	c.14_15delTG p.(Cys5Tyrfs*12)	het	AD	de novo	N/A	NF	LP	N/A	LP	618793	Not described
6	GDD	MED13L (NM_015335.5)	c.700A>G, p.(Lys234Glu)	het	AD	de novo	N/A	NF	VUS	VUS	LP	616789	Not described
16	ID	KCNA2 (NM_004974.4)	c.889C>T p.Arg297Trp	het	AD	de novo	N/A	NF	P	P	P	616366	5178022; 28806589
17	ID	PPP2R1A (NM_014225.6)	c.544C>T p.(Arg182Trp	het	AD	de novo	rs786205227	NF	P	P/LP	P	616362	36672867; 26168268
18	ID	SETD5 (NM_001080517.3)	c.2750delT p.(Leu917fs)	het	AD	de novo	N/A	NF	LP	N/A	LP	615761	Not described
23	GDD	PPP2R5D (NM_006245.4)	c.592G>A p.(Glu198Lys)	het	AD	de novo	rs863225082	NF	P	P	P	616355	36216457; 34448180
25	ASD	ZMYM2 (NM_197968.4)	c.3729_3730del p.(Phe1244*)	het	AD	pat	N/A	NF	LP	N/A	LP	619522	Not described
26	ID	ATP1A1 (NM_000701.8)	c.1181A>T p.(Asp394Val)	het	AD	de novo	N/A	NF	VUS	N/A	VUS	618314	Not described
27	ID	HNRNPK (NM_031263.4)	c.1241G>A p.(Arg414His)	het	AD	de novo	N/A	NF	VUS	N/A	VUS	616580	Not described
30	ASD	MECP2 (NM_001110792.2)	c.952C>T p.(Arg318Cys)	het	AD	de novo	rs28935468	NF	P	P	P	312750	32393352; 32472557
31	ID	MED13L (NM_015335.5)	c.1768C>T p.(Gln590*)	het	AD	de novo	N/A	NF	LP	N/A	LP	616789	Not described
41	ID	CHD2 (NM_001271.4)	c.762_764del p.(Asp254del)	het	AD	de novo	rs1231610375	NF	VUS	N/A	VUS	615369	Not described
42	ID	SCN8A (NM_001330260.2)	c.2811G>A p.(Trp937*)	het	AD	de novo	rs1555225835	NF	LP	N/A	LP	614558	38251463
43	ID	SCN8A (NM_001330260.2)	c.2811G>A p.(Trp937*)	het	AD	de novo	rs1555225835	NF	LP	N/A	LP	614558	38251463
44	ASD	GRIN2A (NM_001134407.3)	c.395c>T p.(Ser132Phe)	het	AD	de novo	N/A	NF	VUS	N/A	VUS	245570	Not described
45	ASD	TCF12 (NM_207037.2)	c.686-1G>C	het	AD	de novo	N/A	NF	LP	N/A	VUS	615314	Not described
50	ID	POU4F1 (NM_006237.4)	c.486_487insGG p.(Pro163Gly)	het	AD	de novo	N/A	NF	LP	N/A	LP	619352	Not described
54	ID	ANKRD11 (NM_013275.6)	c.1903_1907del (p.Lys635fs)	het	AD	de novo	rs886041125	0.0000008993	P	P/LP	P	148050	36446582; 23184435
55	GDD	PPP2R5D (NM_006245.4)	c.592G>A p.(Glu198Lys)	het	AD	de novo	rs863225082	NF	P	P	P	616355	36216457; 34448180
59	ID	SMARCA2 (NM_003070.5)	c.1574G>A p.(Arg525His)	het	AD	de novo	rs1586660381	NF	P	P/LP	P	619293	32694869; 28628100
60	ASD	ASH1L (NM_018489.3)	c.4579C>T p.(Arg1527*)	het	AD	de novo	rs1558146278	NF	P	P	P	617796	Not described
63	ID	AUTS2 (NM_015570.4)	c.1603_1626del p.(His535-Thr542del)	het	AD	de novo	N/A	NF	LP	Conflicting	P	615834	33562463
64	GDD	ITPR1 (NM_001378452.1)	c.1554+6T>G	het	AD	N/A	rs371214686	0.0000767	VUS	VUS	VUS	117360	Not described
67	ASD	TRAPPC9 (NM_001374682.1)	c.307A>T p.(Lys103*)	het	AR	mat	N/A	NF	VUS	N/A	LP	613192	Not described
			c. 610 C>T p.(Arg204Cys)	het	AR	pat	rs373708626	0.0000387	VUS	N/A	VUS	613192	Not described
71	ID	SETBP1 (NM_015559.3)	c.1075C>T p.(Gln359Ter)	het	AD	de novo	N/A	NF	LP	N/A	LP	616078	Not described
74	GDD	SMC1A (NM_006306.4)	c.170G>A p.(Arg57Gln)	het	XLD	de novo	N/A	NF	VUS	N/A	LP	300590	Not described
77	GDD	KMT2A (NM_001197104.2)	c.3853C>T p.(Gln1285*)	het	AD	de novo	N/A	NF	P	LP	P	605130	Not described
79	ID	PRRT2 (NM_145239.3)	c.649del p.(Arg217GlufsTer12)	het	AD	de novo	N/A	0.000536	P	P/LP	P	128200	36467477; 33746883
80	ASD	SETD1A (NM_014712.3)	c.644_645delinsCC p.(Glu215Ala)	het	AD	de novo	N/A	NF	VUS	N/A	LP	619056	Not described
83	ID	CHD5 (NM_015557.3)	c.2842G>T p.(Val948Phe)	het	AD	N/A	N/A	NF	VUS	N/A	VUS	619873	Not described
84	GDD	CHD5 (NM_015557.3)	c.2842G>T p.(Val948Phe)	het	AD	N/A	N/A	NF	VUS	N/A	VUS	619873	Not described
85	ID	GRIA2 (NM_001083619.3)	c.857C>G p.(Pro286Arg)	het	AD	de novo	N/A	NF	VUS	N/A	VUS	618917	Not described
88	ID	SMARCD1 (NM_003076.5)	c.77C>T p.(Ala26Val)	het	AD	de novo	N/A	NF	VUS	N/A	VUS	618779	Not described
89	ID	ANKRD11 (NM_013275.6)	c.5806G>T p.(Glu1936*)	het	AD	de novo	N/A	NF	LP	N/A	LP	148050	Not described
91	GDD	KAT6A (NM_006766.5)	c.3553C>T p.(Gln1185Ter)	het	AD	de novo	rs374290942	NF	P	P	P	616268	Not described
94	ID	PTEN (NM_000314.8)	c.1003C>T p.(Arg335*)	het	AD	de novo	rs121909231	0.00000179	P	P	P	158350	25549896; 29608813
ID: Intellectual disability; ASD: Autism Spectrum Disorder; GDD: Global Developmental Delay; het: heterozygous; hom: homozygous; AD: Autosomal Dominant; AR: Autosomal Recessive; N/A: Not Applicable; NF: Not Found
