# Supplementary material for: Whole-Exome Sequencing Identifies Novel Genetic Variants Associated with Unexplained Neurodevelopmental Disorders in Children
Source: Int J Mol Sci. 2026 Jan 18;27(2):964. doi: 10.3390/ijms27020964 (PMC12842178; doi:10.3390/ijms27020964)
Supplement: Supplementary file 1 [file ijms-27-00964-s001.zip › Supplementary Table S2.xls]

## Sheet: Supplementary_Table_2
Supplementary Table 2	The table summarises the results of Cohort Allelic Sums Test (CAST), a burden test that evaluates whether rare variants in a given gene are observed more frequently in cases than in controls. For each gene, the table reports the odds ratio (OR), the 95% confidence interval (Lower_CI and Upper_CI), the associated p-value, the number of individuals carrying at least one qualifying variant in the ca…
Gene	OR	Lower_CI	Upper_CI	P_Value	Cases_With_Variant	Controls_With_Variant	FDR
ACAN	505114892504193	60344498103661	659183719647704	5,91748872125208e-13	8	0	3,74774285679299e-12
ADAMTS7	344209067858278	367955377100775	458708423410477	7,7737030146352e-09	5	0	9,04287901702462e-09
AHNAK2	291724362017495	315747070709388	387192337222105	1,67463666267409e-08	5	0	1,67463666267409e-08
BPTF	459358428003814	508773986143746	608896793616669	1,51848755791661e-10	6	0	3,32899195389412e-10
CABLES1	628759999996334	657457992990327	842449820223306	3,84038356671113e-10	5	0	7,54834011388049e-10
CEP295	416409989829934	439090673024741	556923841397502	3,22092974514021e-09	5	0	4,83139461771032e-09
CIITA	344209067858277	367955377100805	458708423410001	7,7737030146352e-09	5	0	9,04287901702462e-09
COL27A1	291724362017495	31574707070935	387192337222073	1,67463666267409e-08	5	0	1,67463666267409e-08
COL6A2	344209067858277	367955377100797	458708423410083	7,7737030146352e-09	5	0	9,04287901702462e-09
COL6A5	344209067858277	367955377100634	45870842340992	7,7737030146352e-09	5	0	9,04287901702462e-09
CYP2A13	548497392811452	599609599895862	729340880212838	59.4143	6	0	1782.43
DNAH11	663087086983321	71869738484458	883343163784281	2,05917505269326e-11	6	0	8,38378414310828e-11
DNAH12	663087086983321	718697384844332	883343163781568	2,05917505269326e-11	6	0	8,38378414310828e-11
DNAH17	344209067858278	36795537710077	45870842341016	7,7737030146352e-09	5	0	9,04287901702462e-09
EPPK1	344209067858278	36795537710072	458708423410675	7,7737030146352e-09	5	0	9,04287901702462e-09
FBLN2	344209067858277	36795537710078	458708423409963	7,7737030146352e-09	5	0	9,04287901702462e-09
FBN3	510278633677072	533892923943534	683582848654011	1,18432696982751e-09	5	0	2,17763346065058e-09
FCGBP	559809130413347	663094050623455	732500737372728	2,88880031007466e-13	8	0	2,05827022092819e-12
FRMPD2	344209067858277	367955377100779	458708423410485	7,7737030146352e-09	5	0	9,04287901702462e-09
HERC2	548497392811452	59960959989583	72934088021286	59.4143	6	0	1782.43
HRCT1	385243902439024	444249593340429	506350243584868	4,90635310157472e-11	7	0	1782.43
HYDIN	548497392811452	599609599895863	729340880213344	59.4143	6	0	1782.43
IGFN1	291724362017495	315747070709354	38719233722207	1,67463666267409e-08	5	0	1,67463666267409e-08
ITPR2	416409989829934	439090673024724	556923841397503	3,22092974514021e-09	5	0	4,83139461771032e-09
LRP1B	459358428003814	50877398614379	608896793620645	1,51848755791661e-10	6	0	3,32899195389412e-10
MEX3D	291724362017495	315747070709417	387192337222093	1,67463666267409e-08	5	0	1,67463666267409e-08
MUC16	898862782330655	110253392862429	117011189025523	0	11	0	0
MUC19	922324718066165	107152040418257	121442844800099	7,7715611723761e-16	9	0	1,10744746706359e-14
MUC3A	446113785754495	519191990854794	585031086708833	1,46394008027073e-11	7	0	6,95371538128597e-11
MUC4	103215797416605	130230314753027	133575124518391	0	13	0	0
NACA	591068416451717	670094022188452	780770871451485	2,80520051632038e-12	7	0	1,45360390391147e-11
NEB	638229632850643	74559867686964	838251416654741	1,25677246387568e-13	8	0	1,02337186344162e-12
NPIPB11	291724362017495	315747070709348	38719233722208	1,67463666267409e-08	5	0	1,67463666267409e-08
NPIPB5	459358428003815	508773986143941	608896793621044	1,51848755791661e-10	6	0	3,32899195389412e-10
NUMA1	291724362017495	315747070709405	387192337222077	1,67463666267409e-08	5	0	1,67463666267409e-08
NYAP1	344209067858277	367955377100785	458708423410592	7,7737030146352e-09	5	0	9,04287901702462e-09
PCLO	416409989829934	439090673024638	556923841397366	3,22092974514021e-09	5	0	4,83139461771032e-09
PIEZO2	459358428003814	508773986143938	608896793617359	1,51848755791661e-10	6	0	3,32899195389412e-10
PRB2	416409989829933	439090673024533	556923841397573	3,22092974514021e-09	5	0	4,83139461771032e-09
RAPH1	548497392811452	599609599895822	729340880212991	59.4143	6	0	1782.43
RP1	291724362017495	315747070709328	387192337222072	1,67463666267409e-08	5	0	1,67463666267409e-08
RP1L1	392628532035913	440957664024713	518376702623622	3,45569461934758e-10	6	0	7,29535530751156e-10
SDK2	510278633677072	533892923943251	683582848654734	1,18432696982751e-09	5	0	2,17763346065058e-09
SPATA31A6	459358428003815	508773986143836	608896793616755	1,51848755791661e-10	6	0	3,32899195389412e-10
TNRC18	628759999996334	657457992989824	842449820223699	3,84038356671113e-10	5	0	7,54834011388049e-10
TTN	143784885229684	170352628970099	18888938456145	0	12	0	0
UTRN	459358428003815	508773986143927	608896793617406	1,51848755791661e-10	6	0	3,32899195389412e-10
XIRP2	344209067858277	367955377100784	458708423410427	7,7737030146352e-09	5	0	9,04287901702462e-09
ZAN	459358428003815	508773986143932	608896793617166	1,51848755791661e-10	6	0	3,32899195389412e-10
ZFPM1	416409989829933	439090673024539	556923841397604	3,22092974514021e-09	5	0	4,83139461771032e-09
ZNF208	344209067858278	367955377100779	458708423410535	7,7737030146352e-09	5	0	9,04287901702462e-09
ZNF43	57028456155823	694663768775438	741626294985974	2,27595720048157e-14	9	0	2,59459120854899e-13
ZNF493	591068416451717	670094022188444	780770871451185	2,80520051632038e-12	7	0	1,45360390391147e-11
ZNF680	416409989829933	439090673024361	556923841397423	3,22092974514021e-09	5	0	4,83139461771032e-09
ZNF682	416409989829933	439090673024365	556923841397421	3,22092974514021e-09	5	0	4,83139461771032e-09
ZNF85	291724362017495	315747070709383	387192337222273	1,67463666267409e-08	5	0	1,67463666267409e-08
ZNF98	743542264167443	855846620893245	98009143922958	4,85167461761193e-14	8	0	4,60909088673134e-13
