# Supplementary material for: Whole-Exome Sequencing Identifies Novel Genetic Variants Associated with Unexplained Neurodevelopmental Disorders in Children
Source: Int J Mol Sci. 2026 Jan 18;27(2):964. doi: 10.3390/ijms27020964 (PMC12842178; doi:10.3390/ijms27020964)
Supplement: Supplementary file 1 [file ijms-27-00964-s001.zip › Supplementary Table S3.xls]

## Sheet: Sheet1
Supplementary Table 3	The table presents the eight genes that remained significantly associated after prioritisation based on biological pathway relevance, clinical significance, and known involvement in neurodevelopmental processes. For each gene, the table reports the odds ratio (OR), the 95% confidence interval (Lower_CI and Upper_CI), the associated p-value, the number of individuals carrying at least one qualifyi…
Gene	OR	Lower_CI	Upper_CI	P_Value	Cases_With_Variant	Controls_With_Variant	FDR
BPTF	459358428003814	508773986143746	608896793616669	1,51848755791661e-10	6	0	3,32899195389412e-10
CEP295	416409989829934	439090673024741	556923841397502	3,22092974514021e-09	5	0	4,83139461771032e-09
COL27A1	291724362017495	31574707070935	387192337222073	1,67463666267409e-08	5	0	1,67463666267409e-08
COL6A2	344209067858277	367955377100797	458708423410083	7,7737030146352e-09	5	0	9,04287901702462e-09
HERC2	548497392811452	59960959989583	72934088021286	59.4143	6	0	1782.43
NEB	638229632850643	74559867686964	838251416654741	1,25677246387568e-13	8	0	1,02337186344162e-12
PCLO	416409989829934	439090673024638	556923841397366	3,22092974514021e-09	5	0	4,83139461771032e-09
PIEZO2	459358428003814	508773986143938	608896793617359	1,51848755791661e-10	6	0	3,32899195389412e-10
