# Supplementary material for: Whole-Exome Sequencing Identifies Novel Genetic Variants Associated with Unexplained Neurodevelopmental Disorders in Children
Source: Int J Mol Sci. 2026 Jan 18;27(2):964. doi: 10.3390/ijms27020964 (PMC12842178; doi:10.3390/ijms27020964)
Supplement: Supplementary file 1 [file ijms-27-00964-s001.zip › Supplementary Table S4.xls]

## Sheet: Supplementary table 4
Supplementary table 4	The table summarises the gene-level constraint metrics (missense Z-score and pLI) for genes harbouring variants of uncertain significance in our cohort.
Gene	missense Z-score	pLi
ATP1A1 (NM_000701.8)	8.24	1
HNRNPK (NM_031263.4)	3.3	1
CHD2 (NM_001271.4)	6.3	1
GRIN2A (NM_001134407.3)	3.72	1
ITPR1 (NM_001378452.1)	6.22	1
SETD1B (NM_001353345.2)	3.17	1
CHD5 (NM_015557.3)	5.7	1
GRIA2 (NM_001083619.3)	5.49	1
SMARCD1 (NM_003076.5)	3.27	1
