# Supplementary material for: Whole-Exome Sequencing Identifies Novel Genetic Variants Associated with Unexplained Neurodevelopmental Disorders in Children
Source: Int J Mol Sci. 2026 Jan 18;27(2):964. doi: 10.3390/ijms27020964 (PMC12842178; doi:10.3390/ijms27020964)
Supplement: Supplementary file 1 [file ijms-27-00964-s001.zip › Supplementary Table S5.xls]

## Sheet: Supplementary table 5
Supplementary table 5			The table reports a comprehensive overview of the clinical characteristics observed in the cohort of 37 patients with a confirmed molecular diagnosis.
ID	SEX	Primary Neurodevelopmental Disorder	Secondary Neurodevelopmental Disorder	Family History of NDDs	Delivery (weeks)	Mode of Delivery	Dysmorphisms	Which?	Cerebral Malformations	Which?	EEG Abnormalities	Which?	Neurosensory Disorders	Which?	Cardiac Malformations	Which?	Gastrointestinal/Renal Malformations	Which?	Skeletal Malformations	Which?	Muscular/Gait Disorders	Which?
2	F	GDD	NO	NO	38	SVD	YES	Saddle nose, thin upper lip, synophrys	YES	Thinning of the corpus callosum, Enlargement of the occipital horn of the left lateral ventricle	NO	N/A	NO	N/A	NO	N/A	NO	N/A	NO	N/A	NO	N/A
5	F	ID	ADHD	NO	39	SVD	YES	Narrow bitemporal diameter, high forehead, narrow nasal root, full lower lip, bilateral strabismus. Café-au-lait spot in left scapular region.	YES	Mild reduction in thickness of the body-splenium region of the corpus callosum	YES	Epileptiform abnormalities such as large sharp waves, slow waves, and spikes in bilateral fronto-centro-temporal regions	NO	N/A	NO	N/A	NO	N/A	YES	Ligamentous hyperlaxity. Mild hypometria of the right lower limb	YES	Coordination difficulties
6	M	GDD	NO	NO	40	SVD	YES	Broad forehead, prominent nasal bridge, epicanthal folds, telecanthus, right eyelid ptosis, low-set ears, micrognathia, mild truncal hypotonia	YES	Mild brachycephaly and dysmorphic corpus callosum	YES	Unusual rapid rhythms in right perioccipital and bilateral regions; no clear epileptic anomalies	NO	N/A	NO	N/A	NO	N/A	NO	N/A	NO	N/A
16	M	ID	NO	NO	39	C-section	YES	Asymmetry of the size triangle. Bilateral clinodactyly of the 5th finger.	NO	N/A	YES	Bilateral fronto-central epileptic anomalies	NO	N/A	YES	Mitral valve with minimal insufficiency, Pulmonary valve with minimal insufficiency.	NO	N/A	NO	N/A	NO	N/A
17	M	ID	NO	NO	37	C-section	YES	Narrow biparietal diameter. Epicanthal folds, telecanthus, downslanting palpebral fissures, bulbous nose with anteverted nostrils, long philtrum. High and narrow palate, microretrognathia, spaced teeth. Low-set anteverted auricles with preauricular fistula on left ear. Pectus carinatum with mild asymmetry.	YES	Markedly hypotrophic appearance of the corpus callosum, reduced white matter volume	YES	Epileptiform abnormalities in bilateral asynchronous fronto-centro-parietal regions	NO	N/A	YES	PFO, mildly dysplastic tricuspid aortic valve, mild ascending aortic ectasia	YES	Right duplex kidney with hydronephrosis	NO	N/A	NO	N/A
18	M	ID	NO	NO	38	C-section	YES	Macrocrania. Punctiform bregmatic fontanelle, prominent metopic suture. Triangular facies. Anteverted ears, with bilateral hammered helix. Sunken eyes. Telecanthus. Mild facial asymmetry. Broad nasal root. Small nose, microretrognathia. Syndactyly of the 2nd and 3rd toes.	YES	Plagiocephalic appearance, with mild enlargement of the lateral ventricles and cortico-cisternal CSF spaces	NO	N/A	YES	YES	NO	N/A	NO	N/A	NO	N/A	NO	N/A
23	M	GDD	NO	NO	37	C-section	YES	Macrocrania, facial asymmetry with relative hypoplasia of left mandible, bulging fontanelle, normotensive with sharp margins, prominent frontal bossing, downslanting palpebral fissures, telecanthus, low-set ears, depressed nasal bridge, anteverted nostrils, long and deep philtrum, cupid's bow upper lip, microretrognathia.	NO	N/A	NO	N/A	NO	N/A	YES	Aneurysmal interatrial septum with bidirectional shunt predominantly left>right	NO	N/A	NO	N/A	NO	N/A
25	F	ASD	NO	YES	42	SVD	YES	Retrognathia	NO	N/A	NO	N/A	NO	N/A	NO	N/A	NO	N/A	YES	Severe dorso-lumbar scoliosis, left flat-valgus foot	NO	N/A
26	M	ID	ADHD	NO	38	C-section	NO	N/A	YES	Subtle alteration of white matter signal in bilateral peritrigonal region, enlargement of the occipital horn of the lateral ventricle on both sides, more evident on the right. Also moderately enlarged are the temporal horn of the right lateral ventricle and the third ventricle. Mild harmonic reduction in thickness of the corpus callosum trunk with relative prominence of the splenium.	NO	N/A	NO	N/A	NO	N/A	NO	N/A	NO	N/A	NO	N/A
27	M	ID	ASD	NO	38	SVD	YES	Microcephaly, Elongated facies. Large auricles, broad nasal root with bulbous tip. Long eyelashes with eversion of the lateral third. Full lips.	NO	N/A	NO	N/A	NO	N/A	YES	Bicuspid aortic valve with mild insufficiency	YES	Bladder diverticulum, left ureterocele,	YES	Dorso-lumbar scoliosis	NO	N/A
30	F	ASD	NO	NO	38	SVD	NO	N/A	NO	N/A	YES	Mild, aspecific electrical abnormalities localized in the posterior regions of both hemispheres, more on the right	NO	N/A	NO	N/A	NO	N/A	NO	N/A	YES	Toe walking and broad-based gait
31	F	ID	NO	NO	42	SVD	YES	Macroglossia, protruding tongue and crossbite. Strabismus. Tonsillar hypertrophy, preauricular appendage. Fetal pads, clinodactyly of left foot 3rd-4th-5th toes, right foot 5th toe.	NO	N/A	NO	N/A	YES	Strabismus, abducens nerve deficit	NO	N/A	NO	N/A	YES	Mild dorso-lumbar scoliosis, valgus and flexed knees, bilateral clinodactyly of the 3rd finger	NO	N/A
41	F	ID	ASD	YES	38	C-section	YES	Increased hairiness in sacral region and limbs. Small tuft of white hair in frontal region; macrocrania (>97th percentile); round facies with frontal bossing, antimongoloid palpebral fissure; mild convergent strabismus OD, dental malocclusion; saddle nose bridge.	YES	Irregularities with polymicrogyria-like dysgyria features at the level of the long gyrus of the insula bilaterally, right frontal region at the level of the superior sulcus, bilateral pre- and postcentral sulci.	YES	Sporadic sharp abnormalities	NO	N/A	NO	N/A	NO	N/A	NO	N/A	NO	N/A
42	M	ID	NO	YES	36	C-section	YES	Macrocrania with brachycephaly. Bilateral parietal bossing. Triangular facies, upward hair growth in frontal region, epicanthal folds, flattened nasal philtrum, thin lips, micrognathia, spaced upper incisors.	NO	N/A	NO	N/A	YES	Astigmatism, hyperopia and strabismus	NO	N/A	NO	N/A	NO	N/A	NO	N/A
43	M	ID	NO	YES	36	C-section	YES	Macrocrania with brachycephaly. Bilateral parietal bossing. Triangular facies, upward hair growth in frontal region, epicanthal folds, flattened nasal philtrum, thin lips, micrognathia, spaced upper incisors.	NO	N/A	NO	N/A	YES	Anterior exotropia	NO	N/A	NO	N/A	NO	N/A	YES	Bilateral equinus gait and mild knee recurvatum. Mild bilateral Achilles tendon shortening
44	M	ASD	NO	NO	40	SVD	YES	Narrow bitemporal diameter, slightly anteverted low-set auricles, short and flattened philtrum, retrognathia, bilateral low implantation of the 5th toe, bilateral cavus foot.	NO	N/A	YES	Occasional spikes and spike-and-wave complexes in left parieto-occipital regions increasing in frequency during sleep. Epileptiform abnormalities increasing during sleep	NO	N/A	NO	N/A	NO	N/A	NO	N/A	NO	N/A
45	F	ASD	NO	NO	39	C-section	YES	Microcephaly, Midface hypoplasia, depressed nasal root, downslanting orbital fissures, small mouth, high and narrow palate.	NO	N/A	NO	N/A	NO	N/A	NO	N/A	NO	N/A	NO	N/A	NO	N/A
50	M	ID	ADHD	YES	41	C-section	YES	Large slightly anteverted auricles, retrognathia, dental malposition, ligamentous hyperlaxity, persistent fetal pads.	NO	N/A	NO	N/A	NO	N/A	NO	N/A	NO	N/A	NO	N/A	NO	N/A
54	M	ID	NO	NO	31	C-section	YES	Triangular facies, slightly obliquely outward palpebral fissures, malar hypoplasia, ogival palate, anteverted auricles, micrognathia, Clinodactyly of the 5th finger.	NO	N/A	NO	N/A	NO	N/A	NO	N/A	YES	Mild ectasia of the renal pelvis.	NO	N/A	NO	N/A
55	M	GDD	NO	NO	38	C-section	YES	Macrocrania with dolichocephalic appearance, prominent parietal bossing, telecanthus, epicanthal folds, saddle nose with anteverted nostrils, bilateral folded antehelix, ogival palate, open normotensive bregmatic fontanelle, hypotonia of neck muscles with delayed head control and mild truncal hypotonia.	NO	N/A	NO	N/A	NO	N/A	NO	N/A	NO	N/A	NO	N/A	NO	N/A
59	F	ID	NO	YES	41	C-section	YES	Brachycephaly. Microphthalmia. Bilateral epicanthal folds, telecanthus. Broad and convex nasal root. Sialorrhea. Low-set and anteverted ears.	NO	N/A	NO	N/A	NO	N/A	NO	N/A	NO	N/A	NO	N/A	NO	N/A
60	M	ASD	NO	NO	39	SVD	YES	Cleft lip and palate, VSD, hydrosyringomyelia, micropenis, cryptorchidism, arched eyebrows, obliquely downward and outward palpebral fissures, thick nasal alae, rightward deviation of the oral commissure, prognathism, fetal pads, pectus excavatum.	YES	Syringomyelia corresponding to the spinal cord segment between C6 and D1 and between D4 and D6.	YES	Generalized epilepsy	NO	N/A	YES	VSD	NO	N/A	NO	N/A	NO	N/A
63	M	ID	ASD	NO	36	SVD	YES	Telecanthus, synophrys, downslanting palpebral fissures, tendency to keep mouth open. Low-set anteverted auricles, macrocrania hypotonia, ligamentous laxity.	NO	N/A	NO	N/A	NO	N/A	NO	N/A	NO	N/A	NO	N/A	YES	Coordination difficulties and dynamic instability
64	M	GDD	ASD	NO	40	SVD	NO	N/A	NO	N/A	NO	N/A	NO	N/A	NO	N/A	NO	N/A	NO	N/A	NO	N/A
67	F	ASD	NO	NO	38	SVD	YES	Bilateral clinodactyly of the 5th finger. Valgus deformity of the 1st toe, more accentuated on the left. Motor stereotypies.	NO	N/A	NO	N/A	NO	N/A	NO	N/A	NO	N/A	NO	N/A	YES	Motor clumsiness
71	M	ID	NO	NO	41	C-section	YES	Narrow and downslanting palpebral fissures. Wide mouth, upper lip with prominent notch, thick lower lip. Bulbous nose. Large hands and feet, widened distal phalanges, fetal pads. Long philtrum. Pits on left antehelix. Mild retrognathia. Hypotonia of lower limbs. Hyporeflexia of lower limbs. Macrocrania with scaphocephaly. Hypospadias.	NO	N/A	NO	N/A	NO	N/A	NO	N/A	NO	N/A	NO	N/A	NO	N/A
74	F	GDD	NO	NO	38	C-section	YES	Synophrys thick eyebrows, telecanthus, saddle nose with bulbous tip anteverted nostrils, long philtrum, microretrognathia, bilateral partial syndactyly of the 2nd and 3rd toes.	NO	N/A	NO	N/A	NO	N/A	NO	N/A	NO	N/A	NO	N/A	NO	N/A
77	M	GDD	NO	NO	39	SVD	YES	Microphthalmia and epicanthal folds, small mouth, elongated nose, low-set ears.	YES	Asymmetry of cortical gyration, more evident in the middle frontal gyrus and hypoplasia of the corpus callosum.	YES	Sleep-activated multifocal paroxysmal abnormalities	NO	N/A	NO	N/A	NO	N/A	NO	N/A	NO	N/A
79	M	ID	NO	NO	38	SVD	YES	Linear verrucous nevus along Blaschko's lines. Low frontal hairline. Synophrys. Low-set ears.	YES	Microcrania, widening of the left parieto-occipital sulcus, deep and broad appearance, with dysgyric aspect. Diffusely reduced thickness of the corpus callosum.	NO	N/A	NO	N/A	NO	N/A	NO	N/A	NO	N/A	NO	N/A
80	M	ASD	NO	NO	39	C-section	YES	Mild dolichocephaly, slightly bulging forehead and hypertelorism, obliquely downward palpebral fissure and very long eyelashes. Depressed nasal root. Diastema of upper incisors.	NO	N/A	NO	N/A	NO	N/A	NO	N/A	NO	N/A	NO	N/A	NO	N/A
83	M	ID	NO	YES	38	SVD	YES	MICROCEPHALY, Broad nasal root, short nasal philtrum and thin upper lip. Narrow bitemporal diameter.	NO	N/A	YES	Focal epileptiform abnormalities	NO	N/A	NO	N/A	NO	N/A	NO	N/A	NO	N/A
84	F	GDD	NO	YES	39	SVD	YES	Hypertelorism, upslanting palpebral fissures, downturned nasal tip. Thin lips with short philtrum, micrognathia. Slightly low-set anteriorly rotated auricles.	NO	N/A	NO	N/A	NO	N/A	YES	Right aortic arch	NO	N/A	NO	N/A	NO	N/A
85	F	ID	NO	NO	38	SVD	NO	N/A	NO	N/A	YES	Sporadic epileptiform abnormalities in the occipital regions of both hemispheres	YES	Pansensory neurosensory hearing loss	NO	N/A	NO	N/A	NO	N/A	NO	N/A
88	M	ID	ASD	NO	38	SVD	YES	Tendentially acrocephalic skull appearance. Narrow bitemporal diameter, prognathism.	NO	N/A	NO	N/A	NO	N/A	NO	N/A	NO	N/A	NO	N/A	YES	Motor clumsiness, fine motor deficit
89	F	ID	NO	NO	37	SVD	YES	Low anterior hairline. Synophrys. High and narrow palate with wide anterior incisors, dental crowding. Almond-shaped upslanted eyes. Bulbous nose, salient nasal root, retrognathia. Large ears with folded antehelix. Brachydactyly.	YES	White matter alteration at the level of the centrum semiovale	NO	N/A	YES	Bilateral conductive hearing loss more marked on the right.	NO	N/A	NO	N/A	YES	Lumbar scoliosis; mild bilateral genu valgum.	NO	N/A
91	M	GDD	NO	NO	37	SVD	YES	Microcephaly, prominent metopic suture, salient nasal root. Microretrognathia. Single palmar crease.	NO	N/A	NO	N/A	NO	N/A	YES	Mitral valve prolapse with moderate to severe insufficiency and mild left atrial dilation. Ostium secundum type ASD with	NO	N/A	YES	Flat and valgus right foot.	YES	Lower limb hypertonia, still unsteady gait with broad base
94	M	ID	ASD	NO	40	C-section	YES	Macrocrania. Staturo-ponderal overgrowth. Coarse facies, epicanthal folds, telecanthus, mild ptosis, bulbous nose. Anteriorly rotated helix. Full lips.	YES	Focal dysplasia, polymicrogyria, involving the right anterior frontal lobe, right anteroparietal lobe and right posterior insula	YES	Paroxysmal abnormalities during sleep onset	NO	N/A	NO	N/A	NO	N/A	NO	N/A	NO	N/A
Abbreviations:
GDD: Global Developmental Delay
ID: Intellectual Disability
ASD: Autism Spectrum Disorder
ADHD: Attention Deficit Hyperactivity Disorder
NPI: NeuroPsychiatric
SVD: Spontaneous Vaginal Delivery
C-section:Cesarean Section
EEG: Electroencephalogram
PFO: Patent Foramen Ovale
VSD: Ventricular Septal Defect
DIA: Atrial Septal Defect
N/A: Not Applicable
